# Supplementary material for: Fatty Acid and Amino Acid Profiles of Seven Edible Insects: Focus on Lipid Class Composition and Protein Conversion Factors
Source: Foods. 2023 Nov 10;12(22):4090. doi: 10.3390/foods12224090 (PMC10670213; doi:10.3390/foods12224090)
Supplement: Supplementary file 1 [file foods-12-04090-s001.zip]

Archive with 1 entries (1 files):
- foods-2689110-supplementary.pdf
